# Supplementary material for: Human birth tissue products as a non-opioid medicine to inhibit post-surgical pain
Source: eLife. 2024 Dec 13;13:RP101269. doi: 10.7554/eLife.101269 (PMC11643635; doi:10.7554/eLife.101269)
Supplement: Figure 3—figure supplement 1—source data 2. [file elife-101269-fig3-figsupp1-data2.zip]

Archive with 11 entries (10 files):
- Figure 3-figure supplement 1_Source Data 2/
- Figure 3-figure supplement 1_Source Data 2/Figure 3-figure supplemental 1D.tif
- __MACOSX/Figure 3-figure supplement 1_Source Data 2/._Figure 3-figure supplemental 1D.tif
- Figure 3-figure supplement 1_Source Data 2/.DS_Store
- __MACOSX/Figure 3-figure supplement 1_Source Data 2/._.DS_Store
- Figure 3-figure supplement 1_Source Data 2/Figure 3-figure supplement 1A.jpg
- __MACOSX/Figure 3-figure supplement 1_Source Data 2/._Figure 3-figure supplement 1A.jpg
- Figure 3-figure supplement 1_Source Data 2/Figure 3-figure supplement 1B.jpg
- __MACOSX/Figure 3-figure supplement 1_Source Data 2/._Figure 3-figure supplement 1B.jpg
- Figure 3-figure supplement 1_Source Data 2/Figure 3-figure supplement 1C.tif
- __MACOSX/Figure 3-figure supplement 1_Source Data 2/._Figure 3-figure supplement 1C.tif
